# Supplementary material for: A Promising Intracellular Protein-Degradation Strategy: TRIMbody-Away Technique Based on Nanobody Fragment
Source: Biomolecules. 2021 Oct 14;11(10):1512. doi: 10.3390/biom11101512 (PMC8533776; doi:10.3390/biom11101512)
Supplement: Supplementary file 1 [file biomolecules-11-01512-s001.zip]

Archive with 1 entries (1 files):
- biomolecules-1396561-supplementary.pdf
